# Supplementary material for: Dimerization Activity of a Disordered N-Terminal Domain from Drosophila CLAMP Protein
Source: Int J Mol Sci. 2022 Mar 31;23(7):3862. doi: 10.3390/ijms23073862 (PMC8998743; doi:10.3390/ijms23073862)
Supplement: Supplementary file 1 [file ijms-23-03862-s001.zip]

Archive with 1 entries (1 files):
- ijms-1634556-supplementary.pdf
